# Supplementary material for: Unraveling the Genetic and Molecular Architecture of Autism Spectrum Disorder: Implications for Clinical Genetics and Genomic Diagnostics
Source: Int J Mol Sci. 2026 Apr 4;27(7):3278. doi: 10.3390/ijms27073278 (PMC13073326; doi:10.3390/ijms27073278)
Supplement: Supplementary file 1 [file ijms-27-03278-s001.zip]

Archive with 1 entries (1 files):
- ijms-4207335-supplementary.xlsx
