# Supplementary material for: Unraveling the Genetic and Molecular Architecture of Autism Spectrum Disorder: Implications for Clinical Genetics and Genomic Diagnostics
Source: Int J Mol Sci. 2026 Apr 4;27(7):3278. doi: 10.3390/ijms27073278 (PMC13073326; doi:10.3390/ijms27073278)
Supplement: Supplementary file 1 [file ijms-27-03278-s001.zip › ijms-4207335-supplementary.xlsx]

## Sheet: Supplementary Table S1
Table S1. Genes involved in major ASD-related signaling pathways. The table summarizes key ASD-associated genes, including their biological functions, SFARI gene scores, OMIM-annotated phenotypes, and inheritance patterns.
Gene	Pathway	Main functions	SFARI gene score	OMIM Gene-Phenotype Relationships	OMIM transmission
CHD8	WNT / chromatin	Chromatin binding (GO:0003682); mRNA processing (GO:0006397); Wnt signalling pathway (GO:0016055)	1S	Intellectual developmental disorder with autism and macrocephaly (#615032)	AD
PTEN	WNT / PI3K–AKT–mTOR	β-catenin binding (GO:0008013); CNS development (GO:0007417); post (GO:0097107) and presynaptic (GO:0097105) density assembly	1S	Cowden syndrome 1 (158350); Macrocephaly/autism syndrome (605309)	AD
CTNNB1	WNT	β-catenin binding (GO:0008013)	1	Neurodevelopmental disorder with spastic diplegia and visual defects (615075); Exudative vitreoretinopathy 7 (617572)	AD
APC	WNT	β-catenin binding (GO:0008013); dynein complex binding (GO:0070840)	3	Adenomatous polyposis coli (175100); Desmoid disease, hereditary (135290)	AD
DVL3	WNT	Canonincal (GO:0060070) and non-canonical (GO:0035567) Wnt signaling pathway	2	Robinow syndrome, autosomal dominant 3 (616894)	AD
LEF	WNT	β-catenin binding (GO:0008013); canonical Wnt signaling pathway (GO:0060070); BMP signaling pathway (GO:0030509)	-	Ectodermal dysplasia 17 with or without limb malformations (621224)	AD
DRD1	Dopaminergic	Dopamine neurotransmitter receptor activity (GO:0004952)	2	-	-
DRD2	Dopaminergic	Dopamine neurotransmitter receptor activity (GO:0004952)	2	-	-
DRD3	Dopaminergic	Dopamine neurotransmitter receptor activity (GO:0004952)	2	-	-
DDC	Dopaminergic / monoamine	Dopamine biosynthetic process (GO:0042416); serotonin biosynthetic process (GO:0042427)	2	Aromatic L-amino acid decarboxylase deficiency (608643)	AR
SLC6A3	Dopaminergic	Dopamine biosynthetic process (GO:0042416); dopamine catabolic process (GO:0042420); dopamine binding (GO:0035240); dopamine transport (GO:0015872)	2	Parkinsonism-dystonia, infantile, 1 / classic dopamine transporter deficiency syndrome (613135)	AR
SLC29A4	Dopaminergic	Monoamine transmembrane transporter activity (GO:0008504); dopamine uptake (GO:0090494); dopamine transport (GO:0015872)	2	-	-
TSC1	mTOR	Synapse organization (GO:0050808); negative regulation of TOR signaling (GO:0032007); negative regulation of TORC1 signaling (GO:1904262)	1S	Tuberous sclerosis-1 (191100); Lymphangioleiomyomatosis (606690); Focal cortical dysplasia, type II, somatic (607341)	AD
TSC2	mTOR	Negative regulation of TOR signaling (GO:0032007); negative regulation of TORC1 signaling (GO:1904262)	1S	Tuberous sclerosis-2 (613254)	AD
GRIN2B	Glutamatergic	Glutamate binding (GO:0016595); NMDA glutamate receptor activity (GO:0004972)	1	Developmental and epileptic encephalopathy 27 (616139); Intellectual developmental disorder, autosomal dominant 6 (613970)	AD; AD
GRIA1	Glutamatergic	AMPA glutamate receptor activity (GO:0004971); ionotropic glutamate receptor signaling pathway (GO:0035235)	-	Intellectual developmental disorder, autosomal recessive 76 (619931); Intellectual developmental disorder, autosomal dominant 67 (619927)	AR; AD
SLC17A7	Glutamatergic	Synaptic transmission, glutamatergic (GO:0035249)	-	-	-
GAD1	GABAergic	Glutamate decarboxylase activity (GO:0004351); gamma-aminobutyric acid biosynthetic process (GO:0009449)	-	Developmental and epileptic encephalopathy 89 (619124)	AR
GAD2	GABAergic	Glutamate decarboxylase activity (GO:0004351); gamma-aminobutyric acid biosynthetic process (GO:0009449)	-	-	-
GABRA1	GABAergic	GABA-A receptor activity (GO:0004890); gamma-aminobutyric acid signaling pathway (GO:0007214); synaptic transmission, GABAergic (GO:0051932)	3	Developmental and epileptic encephalopathy 19 (615744); Epilepsy, juvenile myoclonic, susceptibility to, 8 (607628)	AD; NA
GABRB3	GABAergic	GABA-A receptor activity (GO:0004890); gamma-aminobutyric acid signaling pathway (GO:0007214); synaptic transmission, GABAergic (GO:0051932)	1	Developmental and epileptic encephalopathy 43 (617113); Epilepsy, childhood absence, susceptibility to, 5 (612269)	AD; NA
SLC6A1	GABAergic	GABA transporter	1S	Myoclonic-atonic epilepsy (616421)	AD
SLC1A2	Glutamatergic	gamma-aminobutyric acid import (GO:0051939); gamma-aminobutyric acid reuptake (GO:0051936); synapse organization (GO:0050808)	3	Developmental and epileptic encephalopathy 41 (617105)	AD
SLC1A3	Glutamatergic	Glutamate binding (GO:0016595); L-glutamate transmembrane transporter activity (GO:0005313)	-	Episodic ataxia, type 6 (612656)	AD
SLC38A3	Glutamate–glutamine cycle	Positive regulation of glutamine transport (GO:2000487)	-	Developmental and epileptic encephalopathy 102 (619881)	AR
NRXN1	Synaptic	Axon guidance (GO:0007411); positive regulation of synaptic transmission, glutamatergic (GO:0051968)	1	Pitt-Hopkins-like syndrome 2 (614325); Schizophrenia susceptibility (621407)	AR; susceptibility
CNTNAP2	Synaptic	Brain development (GO:0007420); cell adhesion (GO:0007155)	2S	Pitt-Hopkins-like syndrome 1 (610042); Autism susceptibility 15	AR; susceptibility
SYNGAP1	MAPK / synaptic	Axonogenesis (GO:0007409); negative regulation of Ras protein signal transduction (GO:0046580); Ras protein signal transduction (GO:0007265); regulation of MAPK cascade (GO:0043408)	1S	Intellectual developmental disorder, autosomal dominant 5 / SYNGAP1-related intellectual disability (612621)	AD
SHANK3	Synaptic / MAPK	Synaptic receptor adaptor activity (GO:0030160); AMPA glutamate receptor clustering (GO:0097113); MAPK cascade (GO:0000165)	1S	Phelan-McDermid syndrome (606232)	AD
NF1	MAPK	Gamma-aminobutyric acid secretion, neurotransmission (GO:0061534); glutamate secretion, neurotransmission (GO:0061535); MAPK cascade (GO:0000165); negative regulation of MAPK cascade (GO:0043409); Ras protein signal transduction (GO:0007265)	1S	Neurofibromatosis, type 1 (162200); Neurofibromatosis-Noonan syndrome (601321); Watson syndrome (193520)	AD
PTPN11	MAPK	Positive regulation of ERK1 and ERK2 cascade (GO:0070374); cell adhesion molecule binding (GO:0050839)	1S	Noonan syndrome 1 (163950); LEOPARD syndrome 1 / Noonan syndrome with multiple lentigines (151100)	AD
SOS1	MAPK	Axon guidance (GO:0007411); Ras protein signal transduction (GO:0007265)	-	Noonan syndrome 4 (610733)	AD
RAF1	MAPK	MAP kinase kinase kinase activity (GO:0004709); protein kinase activity (GO:0004672); MAPK cascade (GO:0000165)	1S	Noonan syndrome 5 (611553); LEOPARD syndrome 2 / Noonan syndrome with multiple lentigines (611554); Dilated cardiomyopathy 1NN (615916)	AD; AD; AD
KRAS	MAPK	MAPK cascade (GO:0000165); Ras protein signal transduction (GO:0007265)	-	Noonan syndrome 3 (609942); Cardiofaciocutaneous syndrome 2 (615278); RAS-associated autoimmune leukoproliferative disorder (614470)	AD; AD; AD
